# Supplementary material for: Acute Creatine Ingestion Before Resistance Training Enhances Strength Performance More than Ingestion During or After Training: A Randomized Crossover Pilot Trial
Source: Nutrients. 2026 Jun 1;18(11):1789. doi: 10.3390/nu18111789 (PMC13258838; doi:10.3390/nu18111789)
Supplement: Supplementary file 1 [file nutrients-18-01789-s001.zip]

Archive with 1 entries (1 files):
- nutrients-4284948-supplementary.pdf
